# Supplementary material for: SARS-CoV-2 Plasma Cells are Not Durably Established in the Bone Marrow Long-Lived Compartment after mRNA Vaccination
Source: Nat Med. Author manuscript; Available in PMC 2025 Jan 23. (PMC11750719; doi:10.1038/s41591-024-03278-y)
Supplement: Lee_Supplementary_Table_1 [file NIHMS2035548-supplement-Lee_Supplementary_Table_1.xlsx]

## Sheet: Nguyen_Supplementary_Table_1
	IgG ASC (ELISpot)			Sup IgG (MBBA)
Specificity	PopA	PopB	PopD	PopA	PopB	PopD
Flu/Tet	5.80*	4.47**	3.41**	1.15	1.78	1.05
Flu/S2P	1.13	1.1	52.84**	3.56*	1.66	66.49**
Tet/S2P	0.19*	0.25**	15.49**	3.09	0.94	63.09**
						*p<0.05; **p<0.01
