# Supplementary material for: SARS-CoV-2 Plasma Cells are Not Durably Established in the Bone Marrow Long-Lived Compartment after mRNA Vaccination
Source: Nat Med. Author manuscript; Available in PMC 2025 Jan 23. (PMC11750719; doi:10.1038/s41591-024-03278-y)
Supplement: Lee_Supplementary_Table_2 [file NIHMS2035548-supplement-Lee_Supplementary_Table_2.xlsx]

## Sheet: Nguyen_Supplementary_Table_2
	IgG ASC (ELISpot)			Sup IgG (MBBA)
BM ASC	Flu	Tet	S2P	Flu	Tet	S2P
PopA/PopB	0.29**	0.23*	0.29*	0.27*	0.42	0.13**
PopA/PopD	0.14**	0.08**	6.44**	0.14**	0.13*	2.63
PopB/PopD	0.47**	0.36*	22.58**	0.52	0.31	20.63**
						*p<0.05; **p<0.01
