# Supplementary material for: SARS-CoV-2 Plasma Cells are Not Durably Established in the Bone Marrow Long-Lived Compartment after mRNA Vaccination
Source: Nat Med. Author manuscript; Available in PMC 2025 Jan 23. (PMC11750719; doi:10.1038/s41591-024-03278-y)
Supplement: Lee_Supplementary_Table_3 [file NIHMS2035548-supplement-Lee_Supplementary_Table_3.xlsx]

## Sheet: Nguyen_Supplementary_Table_3
	IgA ASC
Specificity	PopA	PopB	PopD
Flu/Tet	3.42**	11.91**	5.47**
Flu/S2P	0.56	1.5	50.90**
Tet/S2P	0.16	0.13	9.30**
			**p<0.01
