# Supplementary material for: SARS-CoV-2 Plasma Cells are Not Durably Established in the Bone Marrow Long-Lived Compartment after mRNA Vaccination
Source: Nat Med. Author manuscript; Available in PMC 2025 Jan 23. (PMC11750719; doi:10.1038/s41591-024-03278-y)
Supplement: Lee_Supplementary_Table_4 [file NIHMS2035548-supplement-Lee_Supplementary_Table_4.xlsx]

## Sheet: Nguyen_Supplementary_Table_4
	IgA ASC
BM ASC	Flu	Tet	S2P
PopA/PopB	0.61	2.12	1.62
PopA/PopD	0.48**	0.77	43.80**
PopB/PopD	0.8	0.37**	27.00**
			**p<0.01
