# Supplementary material for: SARS-CoV-2 Plasma Cells are Not Durably Established in the Bone Marrow Long-Lived Compartment after mRNA Vaccination
Source: Nat Med. Author manuscript; Available in PMC 2025 Jan 23. (PMC11750719; doi:10.1038/s41591-024-03278-y)
Supplement: Lee_Supplementary_Table_5 [file NIHMS2035548-supplement-Lee_Supplementary_Table_5.xlsx]

## Sheet: Nguyen_Supplementary_Table_5
CD45+ cells	p value
PopA vs NaiveB	0.126
PopB vs NaiveB	0.259
PopA vs PopB	0.46
